# Supplementary material for: High Prevalence of Non-Vaccinated Oncogenic Human Papillomavirus Genotypes in High-Grade Squamous Intraepithelial Lesions of the Cervix: Thought-Provoking Results of a Detailed HPV Genotype Analysis
Source: Vaccines (Basel). 2022 May 10;10(5):748. doi: 10.3390/vaccines10050748 (PMC9146889; doi:10.3390/vaccines10050748)
Supplement: Supplementary file 1 [file vaccines-10-00748-s001.zip]

Archive with 1 entries (1 files):
- vaccines-1673616-supplementary.pdf
